# Supplementary material for: Association of lipid-lowering drug targets with risk of cutaneous melanoma: a mendelian randomization study
Source: BMC Cancer. 2024 May 17;24:602. doi: 10.1186/s12885-024-12366-8 (PMC11102253; doi:10.1186/s12885-024-12366-8)
Supplement: Supplementary file 1 — Supplementary Material 1 [file 12885_2024_12366_MOESM1_ESM.xlsx]

## Sheet: Sheet1
Additional file 1(Table) Information of eQTLs and GWAS summary data.
Characteristic	Resource	Sample size	Population ancestry	Data download
eQTL data
eQTL for HMGCR	eQTLGen Consortium	Whole blood: 31684	Predominantly European	https://www.eqtlgen.org/cis-eqtls.html
eQTL in PCSK9, NPC1L1	GTExV8	Whole blood: 755	Predominantly European	https://www.gtexportal.org/home/datasets
		Adipose Subcutaneous: 663
GWAS summary data
LDL cholesterol	UK Biobank Consortium	Number of Sample:440,546	Predominantly European	https://biobank.ndph.ox.ac.uk/showcase/download.cgi . https://gwas.mrcieu.ac.uk/datasets/ieu-b-110/.
Cutaneous melanoma	FinnGen Consortium	Number of cases:3,194	European	https://finngen.gitbook.io/documentation/data-download
		Number of controls: 314,193
Coronary heart disease	CARDIoGRAMplusC4D Consortium	Number of cases:63,746 Number of controls: 130,681	Predominantly European	http://www.cardiogramplusc4d.org/
