# Supplementary material for: Association of lipid-lowering drug targets with risk of cutaneous melanoma: a mendelian randomization study
Source: BMC Cancer. 2024 May 17;24:602. doi: 10.1186/s12885-024-12366-8 (PMC11102253; doi:10.1186/s12885-024-12366-8)
Supplement: Supplementary file 3 — Supplementary Material 3 [file 12885_2024_12366_MOESM3_ESM.xlsx]

## Sheet: Sheet1
Additional file 3(Table) Information of genetic instrumental variants associated with LDL located within 100 kb windows from gene.
SNP	Chromosome	Base pair	Effect allele	Other allele	Effect allele frequency	beta	se	p value	F-statistic
HMGCR
rs75240579	5	74624484	T	C	0.048363	-0.037212	0.00487	2.19989e-14	58.3359
rs2006760	5	74562029	G	C	0.205486	0.03556	0.00261	2.99985e-42	185.521
rs62366588	5	74664987	A	C	0.065948	-0.02713	0.00433	3.69999e-10	39.2393
rs141642272	5	74615209	C	G	0.026705	0.0532822	0.00654	3.69999e-16	66.3815
rs55727654	5	74651864	A	G	0.14871	0.042154	0.00293	6.89922e-47	206.775
rs111353455	5	74623949	A	G	0.085844	0.0243909	0.00373	6.00067e-11	42.8248
rs2303152	5	74641707	A	G	0.101442	0.0333589	0.00345	4.40048e-22	93.3471
rs116153450	5	74729433	A	C	0.04623	-0.030362	0.00499	1.2e-09	36.9856
rs12916	5	74656539	C	T	0.400537	0.0621175	0.00213	1.6982e-187	852.85
rs17562727	5	74682474	C	T	0.027617	0.0394972	0.00636	5.30005e-10	38.5796
rs80324692	5	74717761	T	C	0.081157	-0.026051	0.00386	1.39991e-11	45.6205
rs115845757	5	74563700	A	G	0.019	0.048608	0.00786	6.1e-10	38.2824
rs17648121	5	74650106	T	C	0.029877	0.0619849	0.00619	1.39991e-23	100.156
rs140092661	5	74682600	T	A	0.034128	0.0329927	0.00582	1.5e-08	32.1173
rs12659331	5	74757657	C	A	0.054326	0.0251785	0.00459	4.20001e-08	30.0395
rs72633963	5	74630829	A	G	0.1238	0.0564278	0.00317	4.90004e-71	317.555
rs10051965	5	74560487	T	C	0.369925	0.0410063	0.00217	5.40008e-80	358.685
rs35122945	5	74610293	C	A	0.067368	-0.028106	0.00424	3.29989e-11	43.9905
rs4703665	5	74602898	C	T	0.848709	0.0244938	0.00298	1.9002e-16	67.6756
PCSK9
rs6691964	1	55433978	A	G	0.092472	-0.023472	0.00358	5.79963e-11	42.8933
rs556369867	1	55491135	T	C	0.330585	0.0175746	0.00243	4.79954e-13	52.2862
rs72909541	1	55494301	T	C	0.046097	-0.033406	0.00501	2.70023e-11	44.3758
rs150119739	1	55520938	A	G	0.045318	0.0452728	0.0052	3.19963e-18	75.7389
rs7525503	1	55522558	T	G	0.02036	0.0454642	0.00758	2e-09	35.9541
rs11587071	1	55522674	T	C	0.168881	-0.028232	0.00279	5.30029e-24	102.092
rs10493176	1	55538552	G	T	0.07579	-0.053138	0.00395	2.60016e-41	181.272
rs3976734	1	55489960	G	A	0.374504	-0.029749	0.00232	1.10002e-37	164.597
rs200730299	1	55491853	C	A	0.195034	-0.054349	0.00278	5.10035e-85	381.779
rs17192725	1	55496131	A	G	0.095408	0.0305717	0.00366	6.4003e-17	69.8354
rs17111503	1	55503448	G	A	0.268141	0.0406795	0.00236	1e-66	297.765
rs7546522	1	55516713	T	C	0.155442	-0.016812	0.00295	1.2e-08	32.4119
rs2483205	1	55518316	T	C	0.438633	-0.029585	0.00215	2.90001e-43	190.203
rs11583974	1	55551718	A	G	0.042146	0.0314531	0.00517	1.2e-09	37.0025
rs56349475	1	55576102	C	T	0.024601	-0.047596	0.00672	1.39991e-12	50.1781
rs79396670	1	55588142	A	G	0.035496	-0.033649	0.00562	2.1e-09	35.8447
rs146273942	1	55453841	A	G	0.023188	-0.053886	0.00722	8.69961e-14	55.638
rs2479420	1	55492190	T	C	0.73803	-0.028388	0.00238	9.8992e-33	141.959
rs11810371	1	55496861	A	G	0.043743	-0.029455	0.00507	6.4e-09	33.7072
rs11591147	1	55505647	T	G	0.017468	-0.348456	0.00793	1e-200	1930.43
rs11206513	1	55507649	T	C	0.600617	0.0316517	0.00215	3.19963e-49	217.477
rs11206517	1	55526428	G	T	0.033149	0.0680285	0.00581	1e-31	137.279
rs2495517	1	55448842	G	A	0.794271	0.0177548	0.00258	5.79963e-12	47.3873
rs12732125	1	55470153	T	C	0.020368	-0.10344	0.00737	1e-44	196.797
rs2479395	1	55484582	C	T	0.668453	0.0125674	0.00222	1.5e-08	32.1156
rs77875082	1	55485042	A	G	0.032388	0.0481535	0.00606	1.80011e-15	63.2329
rs41294821	1	55513183	T	C	0.022807	-0.038662	0.00705	4.20001e-08	30.042
rs472495	1	55521313	T	G	0.648959	0.0425743	0.00218	7.29962e-85	381.076
rs530804537	1	55583210	A	G	0.011303	-0.192336	0.00998	7.8001e-83	371.748
rs55637835	1	55466303	T	C	0.120881	-0.018713	0.00325	8.40001e-09	33.1861
rs12739979	1	55496648	T	C	0.246521	-0.020256	0.00254	1.50003e-15	63.5834
rs72660548	1	55500978	G	C	0.018458	0.0509816	0.00778	5.50047e-11	42.9919
rs45613943	1	55518622	C	T	0.048725	-0.03407	0.00487	2.60016e-12	48.9994
NPC1L1
rs217399	7	44592091	T	C	0.443739	-0.021314	0.00211	5.50047e-24	102.029
rs73107478	7	44596644	C	A	0.079159	0.0259282	0.00393	4.00037e-11	43.6198
rs11763759	7	44570067	C	T	0.303527	-0.01335	0.00234	1.2e-08	32.5264
rs2073547	7	44582331	G	A	0.184007	0.0355498	0.00267	2.29985e-40	176.896
rs148825701	7	44559803	T	C	0.212133	0.017365	0.00256	1.20005e-11	46.0029
rs12666108	7	44586578	C	T	0.091516	0.0249436	0.00364	7.10068e-12	46.9907
