# Supplementary material for: Association of lipid-lowering drug targets with risk of cutaneous melanoma: a mendelian randomization study
Source: BMC Cancer. 2024 May 17;24:602. doi: 10.1186/s12885-024-12366-8 (PMC11102253; doi:10.1186/s12885-024-12366-8)
Supplement: Supplementary file 4 — Supplementary Material 4 [file 12885_2024_12366_MOESM4_ESM.xlsx]

## Sheet: Sheet1
Additional file 4(Table) SMR association between expression of gene HMGCR, PCSK9, or NPC1L1 and cutaneous melanoma outcomes.
Gene	Probe	SMR association				HEIDI Test
		Tissue	beta	se	p-value	p-value	Number of SNPs
HMGCR	ENSG00000113161	Blood	-0.439	0.213	0.0393	0.268	20
PCSK9	ENSG00000169174	Blood	0.368	0.146	0.012	0.46	15
NPC1L1	ENSG00000015520	Adipose Subcutaneous	-0.008	0.066	0.906	0.602	13
