# Supplementary material for: Association of lipid-lowering drug targets with risk of cutaneous melanoma: a mendelian randomization study
Source: BMC Cancer. 2024 May 17;24:602. doi: 10.1186/s12885-024-12366-8 (PMC11102253; doi:10.1186/s12885-024-12366-8)
Supplement: Supplementary file 6 — Supplementary Material 6 [file 12885_2024_12366_MOESM6_ESM.xlsx]

## Sheet: Sheet1
Additional file 6(Table) Inverse-variance-weighted Mendelian randomization (IVW-MR) association between low-density lipoprotein (LDL) cholesterol mediated by gene HMGCR, PCSK9, or NPC1L1 and cutaneous melanoma outcomes SNPs Used for IVW-MR Analysis
SNP	Chromosome	Base pair	Effect allele	Other allele	Effect allele frequency	beta	se	p value	F-statistic
HMGCR
rs75240579	5	74624484	T	C	0.048363	-0.037212	0.00487	2.19989e-14	58.3359
rs2006760	5	74562029	G	C	0.205486	0.03556	0.00261	2.99985e-42	185.521
rs55727654	5	74651864	A	G	0.14871	0.042154	0.00293	6.89922e-47	206.775
rs111353455	5	74623949	A	G	0.085844	0.0243909	0.00373	6.00067e-11	42.8248
rs116153450	5	74729433	A	C	0.04623	-0.030362	0.00499	1.2e-09	36.9856
rs17562727	5	74682474	C	T	0.027617	0.0394972	0.00636	5.30005e-10	38.5796
rs80324692	5	74717761	T	C	0.081157	-0.026051	0.00386	1.39991e-11	45.6205
rs115845757	5	74563700	A	G	0.019	0.048608	0.00786	6.1e-10	38.2824
rs17648121	5	74650106	T	C	0.029877	0.0619849	0.00619	1.39991e-23	100.156
rs12659331	5	74757657	C	A	0.054326	0.0251785	0.00459	4.20001e-08	30.0395
rs35122945	5	74610293	C	A	0.067368	-0.028106	0.00424	3.29989e-11	43.9905
PCSK9
rs6691964	1	55433978	A	G	0.092472	-0.023472	0.00358	5.79963e-11	42.8933
rs150119739	1	55520938	A	G	0.045318	0.0452728	0.0052	3.19963e-18	75.7389
rs7525503	1	55522558	T	G	0.02036	0.0454642	0.00758	2e-09	35.9541
rs11587071	1	55522674	T	C	0.168881	-0.028232	0.00279	5.30029e-24	102.092
rs10493176	1	55538552	G	T	0.07579	-0.053138	0.00395	2.60016e-41	181.272
rs17192725	1	55496131	A	G	0.095408	0.0305717	0.00366	6.4003e-17	69.8354
rs17111503	1	55503448	G	A	0.268141	0.0406795	0.00236	1e-66	297.765
rs7546522	1	55516713	T	C	0.155442	-0.016812	0.00295	1.2e-08	32.4119
rs2483205	1	55518316	T	C	0.438633	-0.029585	0.00215	2.90001e-43	190.203
rs11583974	1	55551718	A	G	0.042146	0.0314531	0.00517	1.2e-09	37.0025
rs56349475	1	55576102	C	T	0.024601	-0.047596	0.00672	1.39991e-12	50.1781
rs79396670	1	55588142	A	G	0.035496	-0.033649	0.00562	2.1e-09	35.8447
rs146273942	1	55453841	A	G	0.023188	-0.053886	0.00722	8.69961e-14	55.638
rs2479420	1	55492190	T	C	0.73803	-0.028388	0.00238	9.8992e-33	141.959
rs11810371	1	55496861	A	G	0.043743	-0.029455	0.00507	6.4e-09	33.7072
rs11591147	1	55505647	T	G	0.017468	-0.348456	0.00793	1e-200	1930.43
rs11206513	1	55507649	T	C	0.600617	0.0316517	0.00215	3.19963e-49	217.477
rs11206517	1	55526428	G	T	0.033149	0.0680285	0.00581	1e-31	137.279
rs2495517	1	55448842	G	A	0.794271	0.0177548	0.00258	5.79963e-12	47.3873
rs2479395	1	55484582	C	T	0.668453	0.0125674	0.00222	1.5e-08	32.1156
rs77875082	1	55485042	A	G	0.032388	0.0481535	0.00606	1.80011e-15	63.2329
rs41294821	1	55513183	T	C	0.022807	-0.038662	0.00705	4.20001e-08	30.042
rs530804537	1	55583210	A	G	0.011303	-0.192336	0.00998	7.8001e-83	371.748
rs55637835	1	55466303	T	C	0.120881	-0.018713	0.00325	8.40001e-09	33.1861
rs12739979	1	55496648	T	C	0.246521	-0.020256	0.00254	1.50003e-15	63.5834
rs72660548	1	55500978	G	C	0.018458	0.0509816	0.00778	5.50047e-11	42.9919
rs45613943	1	55518622	C	T	0.048725	-0.03407	0.00487	2.60016e-12	48.9994
NPC1L1
rs217399	7	44592091	T	C	0.443739	-0.021314	0.00211	5.50047e-24	102.029
rs73107478	7	44596644	C	A	0.079159	0.0259282	0.00393	4.00037e-11	43.6198
rs11763759	7	44570067	C	T	0.303527	-0.01335	0.00234	1.2e-08	32.5264
rs2073547	7	44582331	G	A	0.184007	0.0355498	0.00267	2.29985e-40	176.896
rs148825701	7	44559803	T	C	0.212133	0.017365	0.00256	1.20005e-11	46.0029
rs12666108	7	44586578	C	T	0.091516	0.0249436	0.00364	7.10068e-12	46.9907
