# Supplementary material for: Association of lipid-lowering drug targets with risk of cutaneous melanoma: a mendelian randomization study
Source: BMC Cancer. 2024 May 17;24:602. doi: 10.1186/s12885-024-12366-8 (PMC11102253; doi:10.1186/s12885-024-12366-8)
Supplement: Supplementary file 7 — Supplementary Material 7 [file 12885_2024_12366_MOESM7_ESM.xlsx]

## Sheet: Sheet1
Additional file 7(Table) Inverse-variance-weighted Mendelian randomization (IVW-MR) association between low-density lipoprotein (LDL) cholesterol mediated by gene HMGCR, PCSK9, or NPC1L1 and cutaneous melanoma outcomes.
Outcome	Exposure	Number of SNPs	OR	95%CI	p value	p value for Cochran Q test	p value for MR-Egger intercept	p value for MR-PRESSO Global test
Cutaneous melanoma	HMGCR	11	0.641457	0.298-1.379	0.255	0.442	0.53	0.51
	PCSK9	27	1.563	1.098-2.227	0.013	0.024	0.095	0.053
	NPC1L1	6	0.727032	0.260-2.035	0.544	0.817	0.467	0.883
