# Supplementary material for: Association of lipid-lowering drug targets with risk of cutaneous melanoma: a mendelian randomization study
Source: BMC Cancer. 2024 May 17;24:602. doi: 10.1186/s12885-024-12366-8 (PMC11102253; doi:10.1186/s12885-024-12366-8)
Supplement: Supplementary file 9 — Supplementary Material 9 [file 12885_2024_12366_MOESM9_ESM.xlsx]

## Sheet: Sheet1
Additional file 9(Table) Inverse-variance-weighted Mendelian randomization (IVW-MR) association between low-density lipoprotein (LDL) cholesterol mediated by gene HMGCR, PCSK9, or NPC1L1 and coronary heart disease.
Exposure	Number of SNPs	OR	95%CI	p value	p value for Cochran Q test	p value for MR-Egger intercept	p value for MR-PRESSO Global test
HMGCR	11	1.74	1.25-2.41	8.29e-08	0.457	0.931	0.524
PCSK9	25	2.26	1.89-2.70	7.2e-24	0.476	0.53	0.556
NPC1L1	6	2.19	1.41-3.39	9.24e-05	0.875	0.325	0.875
